# Supplementary material for: Modulating the Afterglow Time of Mn2+ Doped Metal Halides and Applications in Advanced Optical Information Encryption
Source: Nanomaterials (Basel). 2025 Jun 28;15(13):1002. doi: 10.3390/nano15131002 (PMC12250681; doi:10.3390/nano15131002)
Supplement: Supplementary file 1 [file nanomaterials-15-01002-s001.zip]

Archive with 1 entries (1 files):
- nanomaterials-3693305-supplementary.pdf
